# Supplementary material for: Long-Term Effects of Single-Dose Cephalosporin or Macrolide Use on the Prevalence of AmpC and Extended-Spectrum β-Lactamase Producing Escherichia coli in the Feces of Beef Cattle
Source: Microorganisms. 2022 Oct 20;10(10):2071. doi: 10.3390/microorganisms10102071 (PMC9610231; doi:10.3390/microorganisms10102071)
Supplement: Supplementary file 1 [file microorganisms-10-02071-s001.zip]

Archive with 1 entries (1 files):
- microorganisms-1971775-supplementary.pdf
